# Supplementary material for: RsERF40 contributes to cold stress tolerance and cell expansion of taproot in radish (Raphanus sativus L.)
Source: Hortic Res. 2023 Feb 1;10(3):uhad013. doi: 10.1093/hr/uhad013 (PMC10031735; doi:10.1093/hr/uhad013)
Supplement: Web_Material_uhad013 [file web_material_uhad013.zip]

Archive with 11 entries (11 files):
- Fig.S3.svg
- S1.svg
- S2.svg
- S4.svg
- S5.svg
- S6.svg
- S7.svg
- Table S1.xlsx
- Table S2.xlsx
- Table S3.xlsx
- Table S4.xlsx
