# Supplementary material for: RsERF40 contributes to cold stress tolerance and cell expansion of taproot in radish (Raphanus sativus L.)
Source: Hortic Res. 2023 Feb 1;10(3):uhad013. doi: 10.1093/hr/uhad013 (PMC10031735; doi:10.1093/hr/uhad013)
Supplement: Web_Material_uhad013 [file web_material_uhad013.zip › Table S1.xlsx]

## Sheet: Sheet1
sample	raw_reads	clean_reads	clean_bases	Q20	Q30	GC_pct	unique_map
SC1	46298114	44206734	6.23G	97.94	94.01	46.61	36961070(83.61%)
SC2	45653302	43035744	6.35G	98.22	94.19	46.93	33713072(78.34%)
SC3	43015714	40456246	6.49G	98.17	94.09	45.63	33763087(83.46%)
ST1	43182558	42333070	6.6G	97.73	93.31	46.63	34995342(82.67%)
ST2	44028442	42343798	6.63G	97.99	94.24	45.68	35212237(83.16%)
ST3	41133386	39816630	6.07G	97.96	94.22	45.49	32863158(82.54%)
IC1	45639714	43992052	6.1G	97.86	93.93	46.27	36404244(82.75%)
IC2	43746326	42259138	6.39G	97.99	94.23	45.86	35276433(83.48%)
IC3	43098870	41548180	6.46G	97.61	93.03	45.63	34444479(82.9%)
IT1	43487388	40685426	5.97G	98.16	94.11	46.77	34076575(83.76%)
IT2	45700162	43244816	6.34G	98.12	93.92	46.73	36127880(83.54%)
IT3	45587854	42610546	6.35G	98.17	94.13	46.58	35932965(84.33%)
