# Supplementary material for: RsERF40 contributes to cold stress tolerance and cell expansion of taproot in radish (Raphanus sativus L.)
Source: Hortic Res. 2023 Feb 1;10(3):uhad013. doi: 10.1093/hr/uhad013 (PMC10031735; doi:10.1093/hr/uhad013)
Supplement: Web_Material_uhad013 [file web_material_uhad013.zip › Table S2.xlsx]

## Sheet: Sheet1
	ID	XBC-cold-FPKM	XBC-ck-FPKM	fold change	p-value	RG-cold-FPKM	RG-ck-FPKM	fold change	p-value	Description
ERF	Rsa6g049650	1104.06	2554.61	-1.21029	8.00159e-05	1207.87	912.922	0.403965	0.300986	gnl|BL_ORD_ID|338511 sp|Q9SK03|RAP27_ARATH Ethylene-responsive transcription factor RAP2-7 OS=Arabidopsis thaliana OX=3702 GN=RAP2-7 PE=2 SV=2//0
	Rsa1g015320	1541.03	466.709	1.72326	1.76049e-08	2571.36	1543.25	0.736479	0.0197671	gnl|BL_ORD_ID|337449 sp|Q9LM15|RA213_ARATH Ethylene-responsive transcription factor RAP2-13 OS=Arabidopsis thaliana OX=3702 GN=RAP2-13 PE=1 SV=1//1.094e-92
	Rsa4g049930	1742.19	676.642	1.36424	1.74017e-05	2453.44	2511.52	-0.0338236	0.945952	gnl|BL_ORD_ID|121324 sp|Q8L9K1|ERF99_ARATH Ethylene-responsive transcription factor 13 OS=Arabidopsis thaliana OX=3702 GN=ERF13 PE=2 SV=2//1.50641e-92
	Rsa8g030750	285.809	85.8807	1.73425	6.52566e-07	525.84	834.511	-0.666651	0.227556	gnl|BL_ORD_ID|121306 sp|O80340|ERF78_ARATH Ethylene-responsive transcription factor 4 OS=Arabidopsis thaliana OX=3702 GN=ERF4 PE=1 SV=1//8.55871e-50
	Rsa4g001200	391.912	824.644	-1.07343	3.06477e-06	468.131	337.64	0.471969	0.0741608	gnl|BL_ORD_ID|17920 sp|P47927|AP2_ARATH Floral homeotic protein APETALA 2 OS=Arabidopsis thaliana OX=3702 GN=AP2 PE=1 SV=1//0
	Rsa7g021790	298.182	65.5501	2.18531	2.79711e-05	1081.69	928	0.220938	0.612253	gnl|BL_ORD_ID|121216 sp|Q9S7L5|ERF18_ARATH Ethylene-responsive transcription factor ERF018 OS=Arabidopsis thaliana OX=3702 GN=ERF018 PE=2 SV=1//1.30137e-72
	Rsa2g046240	91.2109	28.3341	1.68499	0.000370649	1014.9	2723.26	-1.42388	7.94312e-06	gnl|BL_ORD_ID|111943 sp|Q9SZ06|EF109_ARATH Ethylene-responsive transcription factor ERF109 OS=Arabidopsis thaliana OX=3702 GN=ERF109 PE=1 SV=1//1.76435e-79
	Rsa1g027270	436.926	190.537	1.19765	2.69264e-05	472.828	552.747	-0.225924	0.430245	gnl|BL_ORD_ID|121310 sp|O80339|ERF82_ARATH Ethylene-responsive transcription factor 3 OS=Arabidopsis thaliana OX=3702 GN=ERF3 PE=1 SV=1//3.2701e-53
	Rsa2g022900	97.9889	958.877	-3.29127	1.87352e-11	70.9092	111.777	-0.657115	0.313437	gnl|BL_ORD_ID|78168 sp|Q9FK12|CRF3_ARATH Ethylene-responsive transcription factor CRF3 OS=Arabidopsis thaliana OX=3702 GN=CRF3 PE=1 SV=1//7.29862e-142
	Rsa5g034720	395.592	104.721	1.9163	8.14964e-05	634.989	433.711	0.550277	0.204291	gnl|BL_ORD_ID|121266 sp|Q9M210|ERF35_ARATH Ethylene-responsive transcription factor ERF035 OS=Arabidopsis thaliana OX=3702 GN=ERF035 PE=2 SV=1//3.54408e-87
	Rsa9g035830	195.924	44.8882	2.1265	0.000270588	202.94	200.281	0.0180364	0.961927	gnl|BL_ORD_ID|121206 sp|Q94AW5|ERF03_ARATH Ethylene-responsive transcription factor ERF003 OS=Arabidopsis thaliana OX=3702 GN=ERF003 PE=2 SV=1//1.44334e-66
	Rsa3g018510	116.75	330.138	-1.49982	0.000273688	184.288	111.403	0.726613	0.0433262	gnl|BL_ORD_ID|78168 sp|Q9FK12|CRF3_ARATH Ethylene-responsive transcription factor CRF3 OS=Arabidopsis thaliana OX=3702 GN=CRF3 PE=1 SV=1//9.72197e-97
	Rsa8g016320	145.572	791.951	-2.44415	9.07437e-07	9.9039	86.5331	-3.13457	4.38709e-05	gnl|BL_ORD_ID|121291 sp|Q9M0J3|ERF54_ARATH Ethylene-responsive transcription factor ERF054 OS=Arabidopsis thaliana OX=3702 GN=ERF054 PE=2 SV=1//1.24795e-115
	Rsa6g017280	245.814	634.646	-1.36882	2.70913e-06	29.4352	41.6831	-0.501961	0.43049	gnl|BL_ORD_ID|111947 sp|Q9FH54|EF114_ARATH Ethylene-responsive transcription factor ERF114 OS=Arabidopsis thaliana OX=3702 GN=ERF114 PE=1 SV=1//1.4519e-96
	Rsa1g029200	93.7741	20.9215	2.16264	0.000153963	227.184	166.913	0.443837	0.504231	gnl|BL_ORD_ID|121306 sp|O80340|ERF78_ARATH Ethylene-responsive transcription factor 4 OS=Arabidopsis thaliana OX=3702 GN=ERF4 PE=1 SV=1//3.67591e-44
	Rsa7g010740	20.6398	96.0307	-2.21626	1.62406e-06	16.6181	293.188	-4.13991	1.68975e-16	gnl|BL_ORD_ID|111941 sp|Q9LY05|EF106_ARATH Ethylene-responsive transcription factor ERF106 OS=Arabidopsis thaliana OX=3702 GN=ERF106 PE=2 SV=1//5.61431e-100
	Rsa6g060230	152.115	24.2455	2.64853	1.34453e-13	270.054	75.4153	1.83939	0.00711601	gnl|BL_ORD_ID|121324 sp|Q8L9K1|ERF99_ARATH Ethylene-responsive transcription factor 13 OS=Arabidopsis thaliana OX=3702 GN=ERF13 PE=2 SV=2//6.78218e-93
	Rsa4g014050	23.0086	1.25208	4.17275	0.000479568	86.7191	114.66	-0.404975	0.556334	gnl|BL_ORD_ID|111939 sp|Q9FKG1|EF104_ARATH Ethylene-responsive transcription factor ERF104 OS=Arabidopsis thaliana OX=3702 GN=ERF104 PE=1 SV=1//3.29162e-111
	Rsa5g023140	114.01	12.4187	3.19455	3.12306e-05	102.287	88.1185	0.213173	0.7673	gnl|BL_ORD_ID|121257 sp|Q9LQ28|ERF22_ARATH Ethylene-responsive transcription factor ERF022 OS=Arabidopsis thaliana OX=3702 GN=ERF022 PE=2 SV=1//2.64938e-91
	Rsa8g025270	65.3137	8.11992	3.0089	0.000613742	57.6451	14.8699	1.95039	0.035234	gnl|BL_ORD_ID|121257 sp|Q9LQ28|ERF22_ARATH Ethylene-responsive transcription factor ERF022 OS=Arabidopsis thaliana OX=3702 GN=ERF022 PE=2 SV=1//9.36146e-76
	Rsa4g006010	33.1718	231.884	-2.80659	0.000563064	2.38654	8.16251	-1.78217	0.202522	gnl|BL_ORD_ID|121291 sp|Q9M0J3|ERF54_ARATH Ethylene-responsive transcription factor ERF054 OS=Arabidopsis thaliana OX=3702 GN=ERF054 PE=2 SV=1//3.19339e-118
	Rsa7g006800	22.8256	84.4096	-1.88811	3.48659e-05	32.0372	75.5365	-1.23895	0.0311153	gnl|BL_ORD_ID|111946 sp|Q9LYU3|EF113_ARATH Ethylene-responsive transcription factor ERF113 OS=Arabidopsis thaliana OX=3702 GN=ERF113 PE=2 SV=1//4.80734e-46
	Rsa4g008370	44.7822	10.3781	2.10987	0.000514137	53.4581	22.0291	1.28088	0.0414139	gnl|BL_ORD_ID|78165 sp|Q9SUQ2|CRF2_ARATH Ethylene-responsive transcription factor CRF2 OS=Arabidopsis thaliana OX=3702 GN=CRF2 PE=1 SV=1//4.66686e-104
	Rsa6g046800	23.2229	124.304	-2.42179	3.54734e-05	1.03179	2.58636	-1.34051	0.503202	gnl|BL_ORD_ID|121290 sp|Q9SKT1|ERF53_ARATH Ethylene-responsive transcription factor ERF053 OS=Arabidopsis thaliana OX=3702 GN=ERF053 PE=1 SV=1//2.34935e-122
	Rsa1g015090	285.805	150.58	0.924252	0.183129	1541.14	435.851	1.82175	1.64923e-05	gnl|BL_ORD_ID|121210 sp|Q9SFE4|ERF12_ARATH Ethylene-responsive transcription factor ERF012 OS=Arabidopsis thaliana OX=3702 GN=ERF012 PE=2 SV=1//1.1618e-75
	Rsa4g000930	958.525	662.061	0.533895	0.0243441	892.66	384.043	1.21733	2.64884e-06	gnl|BL_ORD_ID|17529 sp|Q38914|ANT_ARATH AP2-like ethylene-responsive transcription factor ANT OS=Arabidopsis thaliana OX=3702 GN=ANT PE=1 SV=2//0
	Rsa8g018290	604.256	1149.44	-0.927618	0.00109385	401.996	833.404	-1.05217	0.000184528	gnl|BL_ORD_ID|121287 sp|Q9M080|ERF43_ARATH Ethylene-responsive transcription factor ERF043 OS=Arabidopsis thaliana OX=3702 GN=ERF043 PE=2 SV=1//4.47136e-86
	Rsa4g016700	286.852	635.437	-1.14742	0.0504506	286.005	329.444	-0.131855	1.5246e-06	gnl|BL_ORD_ID|473933 sp|Q39127|TINY_ARATH Ethylene-responsive transcription factor TINY OS=Arabidopsis thaliana OX=3702 GN=TINY PE=2 SV=1//2.99513e-94
	Rsa8g008340	141.48	54.4201	1.3775	0.0226727	633.536	152.688	2.05226	0.000382652	gnl|BL_ORD_ID|121210 sp|Q9SFE4|ERF12_ARATH Ethylene-responsive transcription factor ERF012 OS=Arabidopsis thaliana OX=3702 GN=ERF012 PE=2 SV=1//1.71115e-83
	Rsa8g013870	296.49	250.498	0.243219	0.504417	287.029	88.5451	1.6978	1.52912e-07	gnl|BL_ORD_ID|17529 sp|Q38914|ANT_ARATH AP2-like ethylene-responsive transcription factor ANT OS=Arabidopsis thaliana OX=3702 GN=ANT PE=1 SV=2//0
	Rsa6g015890	592.185	1288.13	-1.12126	0.0131226	40.9471	198.55	-2.27925	0.000707852	gnl|BL_ORD_ID|4556 sp|Q9FGF8|ABR1_ARATH Ethylene-responsive transcription factor ABR1 OS=Arabidopsis thaliana OX=3702 GN=ABR1 PE=2 SV=1//1.66427e-119
	Rsa4g037010	133.109	131.211	0.0212309	0.962471	49.7746	163.878	-1.71991	2.76586e-05	gnl|BL_ORD_ID|121207 sp|O22174|ERF08_ARATH Ethylene-responsive transcription factor ERF008 OS=Arabidopsis thaliana OX=3702 GN=ERF008 PE=2 SV=1//9.46717e-71
	Rsa9g002290	84.5609	82.7183	0.0312345	0.962078	300.253	48.7173	2.62269	1.54318e-05	gnl|BL_ORD_ID|121211 sp|Q9CAP4|ERF13_ARATH Ethylene-responsive transcription factor ERF013 OS=Arabidopsis thaliana OX=3702 GN=ERF013 PE=2 SV=1//1.74751e-62
	Rsa6g040110	429.332	404.799	0.0846547	0.829641	33.2013	176.563	-2.41316	7.27907e-10	gnl|BL_ORD_ID|121209 sp|Q9SNE1|ERF11_ARATH Ethylene-responsive transcription factor ERF011 OS=Arabidopsis thaliana OX=3702 GN=ERF011 PE=2 SV=1//6.58691e-74
	Rsa4g050020	85.3686	36.9979	1.20687	0.0608448	307.97	94.4836	1.70507	0.00020682	gnl|BL_ORD_ID|121265 sp|Q8LBQ7|ERF34_ARATH Ethylene-responsive transcription factor ERF034 OS=Arabidopsis thaliana OX=3702 GN=ERF034 PE=2 SV=2//9.219e-91
	Rsa5g030850	183.841	84.9202	1.11519	0.0397783	157.982	27.252	2.53855	1.39545e-06	gnl|BL_ORD_ID|438100 sp|Q6PV68|SMZ_ARATH AP2-like ethylene-responsive transcription factor SMZ OS=Arabidopsis thaliana OX=3702 GN=SMZ PE=2 SV=1//1.62649e-148
	Rsa9g045630	149.768	695.179	-2.21478	0.0498051	0.708841	144.373	-7.73857	1.21286e-09	gnl|BL_ORD_ID|4556 sp|Q9FGF8|ABR1_ARATH Ethylene-responsive transcription factor ABR1 OS=Arabidopsis thaliana OX=3702 GN=ABR1 PE=2 SV=1//2.08752e-101
	Rsa9g046200	164.207	195.321	-0.250494	0.52409	39.6324	233.494	-2.55901	1.60407e-08	gnl|BL_ORD_ID|121208 sp|Q9FH94|ERF10_ARATH Ethylene-responsive transcription factor ERF010 OS=Arabidopsis thaliana OX=3702 GN=ERF010 PE=2 SV=1//2.78536e-86
	Rsa5g044140	161.227	532.581	-1.72415	0.00380107	57.1781	228.756	-2.00012	5.59449e-08	gnl|BL_ORD_ID|4556 sp|Q9FGF8|ABR1_ARATH Ethylene-responsive transcription factor ABR1 OS=Arabidopsis thaliana OX=3702 GN=ABR1 PE=2 SV=1//5.77121e-127
	Rsa9g033720	285.043	350.891	-0.299987	0.678748	41.0352	202.264	-2.30198	0.000214438	gnl|BL_ORD_ID|121261 sp|Q9CAN9|ERF26_ARATH Ethylene-responsive transcription factor ERF026 OS=Arabidopsis thaliana OX=3702 GN=ERF026 PE=2 SV=1//6.5251e-51
	Rsa2g048440	34.0871	32.9705	0.0475164	0.917498	60.2202	180.257	-1.57948	0.000460011	gnl|BL_ORD_ID|337446 sp|Q9SW63|RA210_ARATH Ethylene-responsive transcription factor RAP2-10 OS=Arabidopsis thaliana OX=3702 GN=RAP2-10 PE=2 SV=1//7.85859e-78
	Rsa7g011970	43.3439	64.7572	-0.578955	0.365074	13.849	58.8477	-2.08285	0.000150701	gnl|BL_ORD_ID|106444 sp|O82132|DRE2A_ARATH Dehydration-responsive element-binding protein 2A OS=Arabidopsis thaliana OX=3702 GN=DREB2A PE=1 SV=1//7.69229e-99
	Rsa4g047190	2.31923	4.8465	-1.06165	0.590052	6.34154	89.7808	-3.82484	2.16768e-06	gnl|BL_ORD_ID|106449 sp|Q8LFR2|DRE2C_ARATH Dehydration-responsive element-binding protein 2C OS=Arabidopsis thaliana OX=3702 GN=DREB2C PE=2 SV=2//5.03214e-112
	Rsa2g018940	6.29334	3.51483	0.838424	0.578979	118.874	34.6512	1.78058	0.000574078	gnl|BL_ORD_ID|476305 sp|Q9LVG2|TOE2_ARATH AP2-like ethylene-responsive transcription factor TOE2 OS=Arabidopsis thaliana OX=3702 GN=TOE2 PE=1 SV=1//9.60512e-153
	Rsa9g034740	1.69227	4.48969	-1.41236	0.480046	0	21.7305	-6.88388	1.8632e-05	gnl|BL_ORD_ID|111942 sp|Q9FKG2|EF107_ARATH Ethylene-responsive transcription factor ERF107 OS=Arabidopsis thaliana OX=3702 GN=ERF107 PE=2 SV=1//9.31916e-101
WRKY	Rsa6g061330	859.612	2371.02	-1.46377	4.85438e-05	882.295	2253.49	-1.35309	0.00305763	gnl|BL_ORD_ID|510437 sp|Q9SKD9|WRK46_ARATH Probable WRKY transcription factor 46 OS=Arabidopsis thaliana OX=3702 GN=WRKY46 PE=2 SV=1//9.98339e-123
	Rsa6g060160	247.409	554.982	-1.16569	1.73124e-05	287.907	482.331	-0.744806	0.00106623	gnl|BL_ORD_ID|510400 sp|Q93WY4|WRK12_ARATH Probable WRKY transcription factor 12 OS=Arabidopsis thaliana OX=3702 GN=WRKY12 PE=2 SV=1//2.5412e-100
	Rsa5g033590	374.067	171.899	1.12116	0.000503366	419.954	607.535	-0.532918	0.0889464	gnl|BL_ORD_ID|510464 sp|Q93WV5|WRK69_ARATH Probable WRKY transcription factor 69 OS=Arabidopsis thaliana OX=3702 GN=WRKY69 PE=2 SV=1//5.2094e-142
	Rsa7g027560	129.778	271.523	-1.06527	0.000983545	103.577	194.876	-0.913471	0.105518	gnl|BL_ORD_ID|510465 sp|Q9LY00|WRK70_ARATH Probable WRKY transcription factor 70 OS=Arabidopsis thaliana OX=3702 GN=WRKY70 PE=2 SV=1//7.76521e-120
	Rsa3g002260	59.5175	197.094	-1.72721	3.5004e-07	30.7008	18.8487	0.705183	0.363118	gnl|BL_ORD_ID|510433 sp|Q9XEC3|WRK42_ARATH WRKY transcription factor 42 OS=Arabidopsis thaliana OX=3702 GN=WRKY42 PE=1 SV=1//0
	Rsa4g043830	1.00016	18.9155	-4.24011	0.000615254	84.6225	63.9902	0.403551	0.450661	gnl|BL_ORD_ID|510427 sp|O64747|WRK35_ARATH Probable WRKY transcription factor 35 OS=Arabidopsis thaliana OX=3702 GN=WRKY35 PE=2 SV=1//2.24841e-153
	Rsa5g056340	1.35446	18.4867	-3.78195	0.000585428	1.94603	6.89959	-1.82188	0.379679	gnl|BL_ORD_ID|510451 sp|Q93WU7|WRK58_ARATH Probable WRKY transcription factor 58 OS=Arabidopsis thaliana OX=3702 GN=WRKY58 PE=2 SV=2//6.66015e-160
	Rsa4g003880	1443.29	1468.02	-0.0245819	0.956005	671.511	2600.93	-1.95344	4.46392e-06	gnl|BL_ORD_ID|510406 sp|Q9C5T4|WRK18_ARATH WRKY transcription factor 18 OS=Arabidopsis thaliana OX=3702 GN=WRKY18 PE=1 SV=2//9.66935e-150
	Rsa1g009320	306.621	471.768	-0.62186	0.0195397	140.144	330.541	-1.23723	7.78893e-06	gnl|BL_ORD_ID|510479 sp|Q9XI90|WRKY4_ARATH Probable WRKY transcription factor 4 OS=Arabidopsis thaliana OX=3702 GN=WRKY4 PE=1 SV=2//0
	Rsa6g019670	126.857	293.039	-1.20769	0.00593606	1013.66	276.097	1.87638	1.22491e-05	gnl|BL_ORD_ID|510440 sp|Q9FGZ4|WRK48_ARATH Probable WRKY transcription factor 48 OS=Arabidopsis thaliana OX=3702 GN=WRKY48 PE=2 SV=1//6.36125e-109
	Rsa4g022670	88.8442	124.874	-0.490642	0.393526	84.2831	280.885	-1.73589	0.000901774	gnl|BL_ORD_ID|510478 sp|Q9ZQ70|WRKY3_ARATH Probable WRKY transcription factor 3 OS=Arabidopsis thaliana OX=3702 GN=WRKY3 PE=2 SV=1//0
	Rsa8g005050	53.9996	74.1816	-0.456807	0.264193	139.952	284.394	-1.02265	7.33237e-05	gnl|BL_ORD_ID|510479 sp|Q9XI90|WRKY4_ARATH Probable WRKY transcription factor 4 OS=Arabidopsis thaliana OX=3702 GN=WRKY4 PE=1 SV=2//0
	Rsa2g018320	75.2671	150.198	-0.996445	0.0494985	19.5992	125.221	-2.68084	4.82923e-08	gnl|BL_ORD_ID|510429 sp|Q8GWF1|WRK38_ARATH Probable WRKY transcription factor 38 OS=Arabidopsis thaliana OX=3702 GN=WRKY38 PE=1 SV=1//4.86922e-95
BZIP	Rsa4g002440	268.645	1100.38	-2.03441	0.000124049	282.183	400.768	-0.505881	0.378709	gnl|BL_ORD_ID|47800 sp|O65683|BZP11_ARATH bZIP transcription factor 11 OS=Arabidopsis thaliana OX=3702 GN=BZIP11 PE=1 SV=1//2.41098e-62
	Rsa9g028340	404.646	129.67	1.64243	2.09745e-05	735.149	721.071	0.0280946	0.956178	gnl|BL_ORD_ID|145285 sp|P42775|GBF2_ARATH G-box-binding factor 2 OS=Arabidopsis thaliana OX=3702 GN=GBF2 PE=1 SV=1//3.22753e-84
	Rsa8g019230	61.4607	207.26	-1.75421	4.19812e-05	221.845	296.15	-0.416935	0.325511	gnl|BL_ORD_ID|47800 sp|O65683|BZP11_ARATH bZIP transcription factor 11 OS=Arabidopsis thaliana OX=3702 GN=BZIP11 PE=1 SV=1//4.37526e-63
	Rsa1g002060	205.276	94.1894	1.12391	0.000259396	146.428	245.57	-0.747079	0.0308729	gnl|BL_ORD_ID|145287 sp|P42777|GBF4_ARATH G-box-binding factor 4 OS=Arabidopsis thaliana OX=3702 GN=GBF4 PE=1 SV=1//6.72642e-71
	Rsa7g008120	294.644	151.141	0.963924	0.00962239	86.1658	339.889	-1.98043	8.95528e-07	gnl|BL_ORD_ID|185374 sp|O24646|HY5_ARATH Transcription factor HY5 OS=Arabidopsis thaliana OX=3702 GN=HY5 PE=1 SV=1//4.18825e-59
	Rsa1g013240	136.118	106.767	0.350467	0.203662	166.936	63.4137	1.39856	7.97579e-05	-//-
	Rsa2g027610	149.727	51.9121	1.53016	0.0027188	68.3587	215.599	-1.65818	3.89352e-07	gnl|BL_ORD_ID|185374 sp|O24646|HY5_ARATH Transcription factor HY5 OS=Arabidopsis thaliana OX=3702 GN=HY5 PE=1 SV=1//3.95436e-58
	Rsa6g022890	8.00451	1.96679	2.03282	0.0783293	55.8881	6.75611	3.04561	4.75611e-05	gnl|BL_ORD_ID|47815 sp|Q9FMC2|BZP43_ARATH Basic leucine zipper 43 OS=Arabidopsis thaliana OX=3702 GN=BZIP43 PE=1 SV=1//1.84668e-27
DOF	Rsa4g040010	1010.3	2135.63	-1.07995	3.58186e-05	1054.1	1039.08	0.0207428	0.956507	gnl|BL_ORD_ID|104546 sp|Q8LE43|DOF21_ARATH Dof zinc finger protein DOF2.1 OS=Arabidopsis thaliana OX=3702 GN=DOF2.1 PE=2 SV=2//7.63818e-96
	Rsa6g061490	130.269	282.685	-1.11806	0.000156551	128.584	141.755	-0.139168	0.704507	gnl|BL_ORD_ID|104549 sp|Q9ZPY0|DOF25_ARATH Dof zinc finger protein DOF2.5 OS=Arabidopsis thaliana OX=3702 GN=DOF2.5 PE=2 SV=3//6.52789e-156
	Rsa7g019680	171.502	26.3181	2.70494	8.80521e-07	409.982	216.045	0.924811	0.122371	gnl|BL_ORD_ID|57716 sp|Q9SEZ3|CDF5_ARATH Cyclic dof factor 5 OS=Arabidopsis thaliana OX=3702 GN=CDF5 PE=2 SV=1//5.69286e-174
	Rsa4g032820	191.057	31.4969	2.60153	2.37798e-11	205.349	97.6204	1.07285	0.000816924	gnl|BL_ORD_ID|57713 sp|Q93ZL5|CDF2_ARATH Cyclic dof factor 2 OS=Arabidopsis thaliana OX=3702 GN=CDF2 PE=1 SV=2//0
	Rsa9g035050	42.5621	121.099	-1.50963	0.000126185	70.5134	242.785	-1.78459	1.08817e-11	gnl|BL_ORD_ID|104568 sp|Q8LDR0|DOF54_ARATH Dof zinc finger protein DOF5.4 OS=Arabidopsis thaliana OX=3702 GN=DOF5.4 PE=2 SV=2//1.72968e-85
	Rsa6g016880	68.6662	12.1534	2.49252	1.26642e-05	53.9055	20.0125	1.42688	0.0721234	gnl|BL_ORD_ID|57711 sp|Q8W1E3|CDF1_ARATH Cyclic dof factor 1 OS=Arabidopsis thaliana OX=3702 GN=CDF1 PE=1 SV=2//1.69221e-156
	Rsa6g055430	59.5449	8.91804	2.73433	0.000697222	33.0176	14.0376	1.23408	0.0435861	gnl|BL_ORD_ID|104548 sp|O80928|DOF24_ARATH Dof zinc finger protein DOF2.4 OS=Arabidopsis thaliana OX=3702 GN=DOF2.4 PE=2 SV=1//1.22737e-145
	Rsa4g014720	529.44	945.902	-0.837244	0.00407043	591.814	1225.83	-1.05092	7.67799e-06	gnl|BL_ORD_ID|104568 sp|Q8LDR0|DOF54_ARATH Dof zinc finger protein DOF5.4 OS=Arabidopsis thaliana OX=3702 GN=DOF5.4 PE=2 SV=2//1.86611e-105
	Rsa5g015230	111.318	129.898	-0.222118	0.611013	64.9041	303.986	-2.22704	4.09988e-07	gnl|BL_ORD_ID|104551 sp|Q94AR6|DOF31_ARATH Dof zinc finger protein DOF3.1 OS=Arabidopsis thaliana OX=3702 GN=DOF3.1 PE=2 SV=2//1.92445e-58
GRAS	Rsa9g040060	2558.12	1132.38	1.17559	3.53052e-10	1993.85	2405.2	-0.270658	0.243946	gnl|BL_ORD_ID|348051 sp|Q5BN22|RGA2_BRACM DELLA protein RGA2 OS=Brassica campestris OX=3711 GN=RGA2 PE=3 SV=1//0
	Rsa8g022160	1929.68	722.848	1.41659	2.39139e-06	2475.08	2854.94	-0.206027	0.30235	gnl|BL_ORD_ID|428075 sp|Q9M0M5|SCL13_ARATH Scarecrow-like protein 13 OS=Arabidopsis thaliana OX=3702 GN=SCL13 PE=2 SV=2//0
	Rsa6g020430	386.576	888.328	-1.20058	2.50977e-06	393.677	911.184	-1.21081	0.000168399	gnl|BL_ORD_ID|293569 sp|Q9LDL7|PAT1_ARATH Scarecrow-like transcription factor PAT1 OS=Arabidopsis thaliana OX=3702 GN=PAT1 PE=2 SV=1//0
	Rsa9g033680	693.516	260.753	1.41187	2.58299e-08	421.3	235.106	0.841137	0.00837539	gnl|BL_ORD_ID|428086 sp|Q9CAN3|SCL28_ARATH Scarecrow-like protein 28 OS=Arabidopsis thaliana OX=3702 GN=SCL28 PE=1 SV=1//0
	Rsa8g002080	125.907	270.57	-1.10422	6.0614e-06	96.5998	365.901	-1.92062	3.06344e-10	gnl|BL_ORD_ID|428076 sp|Q9XE58|SCL14_ARATH Scarecrow-like protein 14 OS=Arabidopsis thaliana OX=3702 GN=SCL14 PE=2 SV=2//0
	Rsa2g047990	463.021	140.424	1.72067	1.44661e-05	311.803	439.309	-0.494567	0.0603992	gnl|BL_ORD_ID|428077 sp|O23210|SCL15_ARATH Scarecrow-like protein 15 OS=Arabidopsis thaliana OX=3702 GN=SCL15 PE=1 SV=3//0
	Rsa9g031700	368.374	114.643	1.68506	1.0892e-08	175.771	139.065	0.33704	0.433288	gnl|BL_ORD_ID|428086 sp|Q9CAN3|SCL28_ARATH Scarecrow-like protein 28 OS=Arabidopsis thaliana OX=3702 GN=SCL28 PE=1 SV=1//0
	Rsa1g027040	138.963	464.795	-1.74232	0.000487956	113.144	144.985	-0.357715	0.269785	gnl|BL_ORD_ID|428093 sp|Q9LPR8|SCL3_ARATH Scarecrow-like protein 3 OS=Arabidopsis thaliana OX=3702 GN=SCL3 PE=1 SV=1//0
	Rsa4g034930	124.685	36.1753	1.78675	5.15891e-05	164.213	227.311	-0.470061	0.35772	gnl|BL_ORD_ID|428083 sp|Q9FHZ1|SCL23_ARATH Scarecrow-like protein 23 OS=Arabidopsis thaliana OX=3702 GN=SCL23 PE=1 SV=1//0
	Rsa4g001020	264.704	139.26	0.926332	0.00343449	255.481	67.5894	1.91985	0.00014077	gnl|BL_ORD_ID|434913 sp|Q9SZF7|SHR_ARATH Protein SHORT-ROOT OS=Arabidopsis thaliana OX=3702 GN=SHR PE=1 SV=1//0
	Rsa4g019110	206.052	399.374	-0.954872	0.000735844	114.671	370.053	-1.69073	0.000268381	gnl|BL_ORD_ID|293569 sp|Q9LDL7|PAT1_ARATH Scarecrow-like transcription factor PAT1 OS=Arabidopsis thaliana OX=3702 GN=PAT1 PE=2 SV=1//0
	Rsa5g001510	51.3843	86.7292	-0.754017	0.0239018	78.5313	245.439	-1.64323	2.21936e-06	gnl|BL_ORD_ID|348148 sp|Q8GXW1|RGL2_ARATH DELLA protein RGL2 OS=Arabidopsis thaliana OX=3702 GN=RGL2 PE=1 SV=2//0
