# Supplementary material for: RsERF40 contributes to cold stress tolerance and cell expansion of taproot in radish (Raphanus sativus L.)
Source: Hortic Res. 2023 Feb 1;10(3):uhad013. doi: 10.1093/hr/uhad013 (PMC10031735; doi:10.1093/hr/uhad013)
Supplement: Web_Material_uhad013 [file web_material_uhad013.zip › Table S3.xlsx]

## Sheet: Sheet1
Gene ID	NAME	XBC-cold-FPKM	XBC-ck-FPKM	fold change	p-value	RG-cold-FPKM	RG-ck-FPKM	fold change	p-value	number of CRT
Rsa1g001150	CSLD5	1731.92	846.996	1.03208	0.000126925	2252.58	779.363	1.53128	9.54519e-10	0
Rsa1g014140	WOX14	40.2666	16.8636	1.25536	0.0301423	35.6891	20.6767	0.787772	0.2297	0
Rsa2g028290	CLE40	21.4249	25.1586	-0.230419	0.710457	35.3759	21.0651	0.745008	0.267888	0
Rsa2g043130	XTH24	1675.16	1955.29	-0.223079	0.519396	1190.26	3136.26	-1.39773	0.00597218	0
Rsa2g044060	CSLC5	995.852	966.073	0.0436765	0.773953	857.162	729.298	0.233346	0.327039	1
Rsa2g045370	CDC20	1374.23	465.132	1.56316	6.10583e-09	1719.41	327.545	2.39225	3.85224e-20	0
Rsa2g046010	CYCD3-1	835.855	411.754	1.02135	4.09615e-07	842.962	385.616	1.12854	2.77698e-08	0
Rsa4g000910	XTH7	3265.84	3520.93	-0.108486	0.750021	5468.64	2098.12	1.38217	2.10026e-12	1
Rsa4g005940	EXPB3	610.019	869.723	-0.511942	0.113469	413.982	173.917	1.25154	0.0108843	3
Rsa5g011350	IAA26	1112.56	1149.69	-0.0474386	0.903674	1651.81	1423.73	0.214492	0.448266	0
Rsa5g018290	CLE41	267.536	400.031	-0.580387	0.00711833	294.407	196.168	0.585994	0.0466682	0
Rsa5g042430	CYCB2-1	228.204	82.9538	1.46114	0.000340613	298.072	101.424	1.55497	1.89028e-07	0
Rsa5g050770	EXPA12	118.35	30.1154	1.97596	0.00683789	23.483	15.41	0.609092	0.618223	1
Rsa6g005100	CYCB1-3	422.563	203.117	1.05711	4.03239e-06	449.691	113.111	1.99134	3.7533e-08	0
Rsa6g008220	COLB8	2027.51	1945.96	0.0592561	0.87274	1459.1	3594.11	-1.3005	1.19367e-05	0
Rsa6g015900	CESA6	3041.71	4248.95	-0.482233	0.0803827	5875.46	5554.4	0.0811152	0.753762	4
Rsa6g017590	COBL5	36.3219	36.4444	-0.00639296	0.991655	2.71115	8.87636	-1.72135	0.178668	0
Rsa6g039910	SCL7	207.068	127.599	0.699086	0.030527	186.324	348.832	-0.905358	0.000665275	0
Rsa6g041060	SWEET11	24.2347	14.1525	0.774705	0.483957	3.6552	34.8661	-3.2525	0.000796266	0
Rsa6g044580	XTH32	1.9951	2.58543	-0.372622	0.805271	0.354421	0.619639	-0.797864	0.843563	0
Rsa6g055500	EXPA3	8.33428	8.02122	0.0585808	0.970075	1.9477	2.00436	-0.0370406	0.991803	0
Rsa7g013140	SUS1	40495.6	40303	0.00688132	0.977652	41317.2	45125.7	-0.127208	0.575208	0
Rsa7g020180	PIN3	493.736	285.31	0.791147	0.00554833	652.278	344.624	0.919908	0.00699665	0
Rsa8g027470	WOX4	115.005	66.1909	0.798416	0.095119	80.9092	57.0343	0.503591	0.293664	0
Rsa9g004390	CYCD1-1	42.9681	45.3653	-0.07797	0.909094	219.516	62.3156	1.81521	5.39056e-05	0
Rsa9g026750	XTH9	3789.36	4421.95	-0.22275	0.655407	4080.12	4840.99	-0.246689	0.179041	1
Rsa9g044180	CDC5	1.35164	3.19727	-1.25003	0.469064	4.21835	1.3053	1.69764	0.404029	1
