# Supplementary material for: RsERF40 contributes to cold stress tolerance and cell expansion of taproot in radish (Raphanus sativus L.)
Source: Hortic Res. 2023 Feb 1;10(3):uhad013. doi: 10.1093/hr/uhad013 (PMC10031735; doi:10.1093/hr/uhad013)
Supplement: Web_Material_uhad013 [file web_material_uhad013.zip › Table S4.xlsx]

## Sheet: Sheet1
Primer Name	Primer Sequence
RsTINY-1300F	atacaccaaatcgactctagaATGACAGCATTAGAGAGTACGTCCA
RsTINY-1300R	gcccttgctcaccatggtaccATAATTAAACAGTCCTGGAATATCC
RsTINY-BDF	atggccatggaggccgaattcATGACAGCATTAGAGAGTACGTCCA
RsTINY-BDR	ccgctgcaggtcgacggatccTCAATAATTAAACAGTCCTGGAATATCC
RsTINY-pBDF	agttgactgtatcgccgaccggtATGGTGAAACAAGAACGTAAGATCC
RsTINY-pBDR	atgaaaccagagttaaaggcctACTGAAACTCCATAGCTGAATATCAGC
RsTINY-JGF	gattatgcctctcccgaattcATGGTGAAACAAGAACGTAAGATCC
RsTINY-JGR	agaagtccaaagcttctcgagACTGAAACTCCATAGCTGAATATCAGC
RsTINY-ADF	gccatggaggccagtgaattcATGACAGCATTAGAGAGTACGTCCA
RsTINY-ADR	cagctcgagctcgatggatccTCAATAATTAAACAGTCCTGGAATATCC
CRT1-placzF	ccgGAATTCTGCCGACATGCCGACATGCCGACACTCGAGcgg
CRT1-placzR	ccgCTCGAGTGTCGGCATGTCGGCATGTCGGCAGAATTCcgg
mCRT1-placzF	ccgGAATTCCGCCGACACGCCGACACGCCGACCCTCGAGcgg
mCRT1-placzR	ccgCTCGAGTGTCGGCGTGTCGGCGTGTCGGCGGAATTCcgg
CRT2-placzF	ccgGAATTCTACCGACATACCGACATACCGACACTCGAGcgg
CRT2-placzR	ccgCTCGAGTGTCGGTATGTCGGTATGTCGGTAGAATTCcgg
mCRT2-placzF	ccgGAATTCCACCGACACACCGACACACCGACACTCGAGcgg
mCRT2-placzR	ccgCTCGAGTGTCGGTGTGTCGGTGTGTCGGTGGAATTCcgg
RsCOR78-placzF	tttgatattggatcggaattcGTTCTAACGTTGCAATGAAAACAAA
RsCOR78-placzR	atacagagcacatgcctcgagTTTCCAAAGCTTTTTGTTTTTCTCT
RsEXPB3-placzF	tttgatattggatcggaattcTATTGTTAAAGTACACAATGACAACCTTAA
RsEXPB3-placzR	atacagagcacatgcctcgagTTTCTCCGGAGATATCACCTCTATT
RsCESA6-placzF	tttgatattggatcggaattcGCTATTACATACTCCCCTTCGTTTT
RsCESA6-placzR	atacagagcacatgcctcgagGTCGTCGGAACACAGTCGCT
RsCOR413PM1-HIS2F	gactcactatagggcgaattcAAAAATTGTGGATTAAATTCATCCC
RsCOR413PM1-HIS2R	gattcgcgaacgcgtgagctcTTACTTCGCCGGAGAACACAG
RsCOR78-0800F	ctatagggcgaattgggtaccGTTCTAACGTTGCAATGAAAACAAA
RsCOR78-0800R	cgctctagaactagtggatccTTTCCAAAGCTTTTTGTTTTTCTCT
RsEXPB3-0800F	ctatagggcgaattgggtaccTATTGTTAAAGTACACAATGACAACCTTAA
RsEXPB3-0800R	cgctctagaactagtggatccTTTCTCCGGAGATATCACCTCTATT
RsCESA6-0800F	ctatagggcgaattgggtaccTTGTCACTAATTTGCATCTTGCG
RsCESA6-0800R	cgctctagaactagtggatccGACGTCACTAGTGTCGGCAACTG
RsCOR413PM1-0800F	ctatagggcgaattgggtaccAAAAATTGTGGATTAAATTCATCCC
RsCOR413PM1-0800R	cgctctagaactagtggatccTTACTTCGCCGGAGAACACAG
RsERF40-RTF	GCTAAGTAACGAGTTCATT
RsERF40-RTR	CATCTCATAATCACCTTCTAA
RsCOR413PM1-RTF	TTGGACCGAACTAACTGGAA
RsCOR413PM1-RTR	AGAAGGAAGGCTGAAGAAGAT
RsCOR78-RTF	ATTATTGGCTCGGTGGTA
RsCOR78-RTR	AAGTGGTTGTGATGATGAC
RsEXPB3-RTF	GCAAATATAGACGGCAGAACA
RsEXPB3-RTR	CGACCAGTAGAGACAACCA
RsCESA6-RTF	TATAAGCAATGGATACGA
RsCESA6-RTR	TAAGAATAGAAGCAATGAG
COR413PM1-RTF	CCTGGAATTACCGGTGGCTT
COR413PM1-RTR	CCGACGGTGTTGGAGATACC
COR78-RTF	TATTCGCCGGAATCTGACGG
COR78-RTR	GATGCCTCACCGTATCCAGG
EXPB3-RTF	TGTCCCGGCTGCTCTAAAAC
EXPB3-RTR	ATATTTGCATGCAGTCCGGC
CESA6-RTF	ATCGTCTCCATCAAGTTC
CESA6-RTR	ACCTCCATAACCATACCA
Rsa7g005080-RTF	TCGGTTACAGCATTGAAGA
Rsa7g005080-RTR	CGCAGTTAGAGTAGACAGAG
Rsa2g033780-RTF	GCTTCTTCTGATGAACTAC
Rsa2g033780-RTR	CTGGATTCGCAAGTATAG
Rsa6g009200-RTF	ATGAGATGCGATGAAGATG
Rsa6g009200-RTR	CGAGAGATACCGAAAACG
Rsa7g016780-RTF	CAGTACGACATAGAGGTA
Rsa7g016780-RTR	TTGTAGTGGACTAGGAAG
Rsa2g041000-RTF	TCCTTCTACTTCCTTCTC
Rsa2g041000-RTR	TAAGACCATATTGCTTGTT
Rsa4g048000-RTF	GAACAATCAGGAATGGTATGC
Rsa4g048000-RTR	AGAACAGAGTGGATGGAATG
Rsa6g011660-RTF	GATGGTGTGGTGGTCTAT
Rsa6g011660-RTR	GCGTGATACTGAATCTAAGG
Rsa5g055380-RTF	GCTGTAACTGTGAGAATA
Rsa5g055380-RTR	TAGTCAACAATGAGATGG
Rsa4g035890-RTF	GATTCCAAGATCATTAACGAT
Rsa4g035890-RTR	TTGCTCATCCTTGAAAGT
